# Supplementary material for: Metastatic Pattern Discriminates Survival Benefit of Type of Surgery in Patients With De Novo Stage IV Breast Cancer Based on SEER Database
Source: Front Surg. 2021 Nov 3;8:696628. doi: 10.3389/fsurg.2021.696628 (PMC8595123; doi:10.3389/fsurg.2021.696628)
Supplement: Supplementary file 1 [file Table_1.xlsx]

## Sheet: table
Supplement table1. Multivariate Analysis of Prognostic factors of OS for molecular subtype after IPTW
Molecular subtype	HR+/HER2- (Luminal A)			HR+/HER2+ (Luminal B)			HR-/HER2+ (HER2 enriched)			HR-/HER2- (Triple Negative)
	HR	95%CI	P-value	HR	95%CI	P-value	HR	95%CI	P-value	HR	95%CI	P-value
Age	1.01	1.003-1.02	0.04	1.04	1.02-1.05	<0.001	1.04	1.02-1.05	<0.001	0.98	0.97-0.99	0.03
Grade
I-II	As reference			As reference
III-IV	1.72	1.4-2.11	<0.001	1.78	1.2-2.65	0.005
T_stage
T1	As reference
T2	1.39	1.02-1.91	0.04
T3	1.91	1.25-2.89	0.002
T4	1.78	1.23-2.56	0.002
Type of surgery
Mastectomy	As reference			As reference			As reference			As reference
Non surgery	1.49	1.24-1.81	<0.001	1.62	1.14-2.28	0.006	1.38	1.09-1.75	0.26	0.93	0.67-1.3	0.007
BCS	0.85	0.6-1.21	0.37	0.84	0.5-1.43	0.52	1.53	0.73-3.19	0.03	1.44	1.13-1.85	0.9
Nonsurgical treatment
Chemotherapy	As reference			As reference
Radiation	0.98	0.77-1.25	0.86	2.33	0.77-7.1	0.14
Radiation+Chemotherapy	0.87	0.68-1.12	0.29	0.83	0.56-1.24	0.37
Metastatic sites
Bone+viscera	As reference			As reference			As reference			As reference
Bone_only	0.63	0.5-0.79	<0.001	0.54	0.37-0.79	0.001	0.2	0.1-0.44	<0.001	0.49	0.33-0.73	<0.001
Viscera	0.83	0.6-1.12	0.27	0.46	0.3-0.72	0.001	0.62	0.38-1.02	0.06	0.59	0.42-0.84	<0.001
Race
Unwhite	As reference
White	0.89	0.71-1.13	0.35
Marital status
Married	As reference
Single	1.16	0.93-1.44	0.19
Unknown	1.21	0.83-1.75	0.33
Abbreviation: OS, overall survival; HR, hazard ratio; CI, confidence interval; HER2, human epidermal growth receptor 2; BCS, breast conserving surgery；IPTW, inverse probability propensity score weighting
