# Supplementary material for: Metastatic Pattern Discriminates Survival Benefit of Type of Surgery in Patients With De Novo Stage IV Breast Cancer Based on SEER Database
Source: Front Surg. 2021 Nov 3;8:696628. doi: 10.3389/fsurg.2021.696628 (PMC8595123; doi:10.3389/fsurg.2021.696628)
Supplement: Supplementary file 2 [file Table_2.xlsx]

## Sheet: table
Supplement table2. Multivariate Analysis of Prognostic factors of BCSS for molecular subtype after IPTW
Molecular subtype	HR+/HER2- (Luminal A)			HR+/HER2+ (Luminal B)			HR-/HER2+ (HER2 enriched)			HR-/HER2- (Triple Negative)
	HR	95%CI	P-value	HR	95%CI	P-value	HR	95%CI	P-value	HR	95%CI	P-value
Age	1.01	0.99-1.02	0.16	1.04	1.02-1.06	<0.001	1.04	1.02-1.06	<0.001	0.98	0.97-0.99	0.02
Grade
I-II	As reference			As reference
III-IV	1.78	1.43-2.21	<0.001	1.83	1.22-2.77	0.01
T_stage
T1	As reference
T2	1.42	1.02-1.98	0.04
T3	1.74	1.23-2.49	0.002
T4	1.78	1.21-2.63	0.003
Type of surgery
Mastectomy	As reference			As reference			As reference			As reference
Non surgery	1.45	1.19-1.76	<0.001	1.57	1.09-2.24	0.35	1.57	0.71-3.45	0.26	0.89	0.64-1.27	0.002
BCS	0.84	0.58-1.22	0.36	0.8	0.44-1.48	0.03	1.6	1.07-2.4	0.02	1.47	1.15-1.9	0.54
Nonsurgical treatment
Chemotherapy	As reference			As reference
Radiation	0.99	0.77-1.29	0.99	2.41	0.68-8.5	0.17
Radiation+Chemotherapy	0.82	0.63-1.08	0.16	0.82	0.54-1.24	0.34
Metastatic sites
Bone+viscera	As reference			As reference			As reference			As reference
Bone_only	0.61	0.48-0.77	<0.001	0.54	0.36-0.81	0.003	0.19	0.1-0.44	<0.001	0.49	0.33-0.73	<0.001
Viscera	0.83	0.58-1.17	0.29	0.47	0.29-0.76	0.002	0.6	0.34-1.04	0.07	0.59	0.42-0.83	0.003
Race
Unwhite	As reference
White	0.9	0.7-1.15	0.16
Marital status
Married	As reference
Single	1.16	0.92-1.47	0.2
Unknown	1.06	0.71-1.58	0.77
Abbreviation: BCSS, breast cancer–specific survival; HR, hazard ratio; CI, confidence interval; HER2, human epidermal growth receptor 2; BCS, breast conserving surgery；IPTW, inverse probability propensity score weighting
